# Supplementary material for: Prolonged Isolated Soluble Dietary Fibre Supplementation in Overweight and Obese Patients: A Systematic Review with Meta-Analysis of Randomised Controlled Trials
Source: Nutrients. 2022 Jun 24;14(13):2627. doi: 10.3390/nu14132627 (PMC9268533; doi:10.3390/nu14132627)
Supplement: Supplementary file 1 [file nutrients-14-02627-s001.zip]

Archive with 1 entries (1 files):
- nutrients-1774386-supplementary.pdf
